# Supplementary material for: Green Synthesis and Antiproliferative Activity of Gold Nanoparticles of a Controlled Size and Shape Obtained Using Shock Wave Extracts from Amphipterygium adstringens
Source: Bioengineering (Basel). 2023 Mar 30;10(4):437. doi: 10.3390/bioengineering10040437 (PMC10136038; doi:10.3390/bioengineering10040437)
Supplement: Supplementary file 1 [file bioengineering-10-00437-s001.zip]

Archive with 1 entries (1 files):
- bioengineering-2206067-supplementary.pdf
